# Supplementary material for: Factors influencing vaccine hesitancy toward non-covid vaccines in South Asia: a systematic review
Source: BMC Public Health. 2025 Apr 2;25:1246. doi: 10.1186/s12889-025-22462-4 (PMC11966902; doi:10.1186/s12889-025-22462-4)
Supplement: Supplementary file 3 — Supplementary Material 3 [file 12889_2025_22462_MOESM3_ESM.xlsx]

## Sheet: Quantitative
	Cervical Cancer awareness and HPV vaccine acceptability among females in Delhi: A cross-sectional study, Singh et al. (2018)	Human papillomavirus vaccine acceptability among parents of adolescent girls: obstacles and challenges in Mysore, India, Mahanarva et al. (2014)	Hesitancy for Adult Vaccines Among Healthcare Providers and their Family members in Delhi, India: A cross-sectional study, Kalra et al. (2022)	HPV vaccine acceptability among parents of adolescent girls in a rural area in Mysore, India, Degarege et al. (2018)	Intention to accept pertussis vaccine among pregnant women in Karachi, Pakistan, Siddiqui et al. (2017)	Missed Immunization opportunites among children under 5 years of age dwelling in Karachi City, Khaliq et al. (2017)	Parental attitudes towards influenza vaccination for children in south India, Ramprasad et al. (2016)	Prevalence of Parental refusal rate and ist associated factors in routine immunization by using WHO vaccine hesitancy tool: a cross sectional study at district Bannu, KP, Pakistan, Khattak et al. (2021)	Vaccine hesitancy among mothers of under-five children in Coastal South India: a facility based cross-sectional study, Thapar et al. (2021)	Vaccine Hesitancy and Perceptions of the Community about Polio in High risk areas of karachi, Sindh, Pakistan, Abbasi et al. (2022)	Hepatitis B vaccination status and knowledge, attidude, and practice regarding Hepatitis B among preclinical medical students of a medical college in Nepal, Shrestha et al. (2020)	Understanding the three As (Awareness, Acess, Acceptability) dimensions of vaccine hesitancy in Odisha, India, Sharma et al. (2020)	Decision-making in childhood vaccination: vaccine hesitancy among caregivers of under-5 children from a tertiary care institution in Eastern India, Sahoo et al. (2023)	A Survey Exploring Reasons behind Immunization Refusal among the Parents and Caregivers of Children under Two Years Living in Urban Slums of Karachi, Pakistan, Khaliq et al. (2022)	Attitudes and Perceptions towards vaccination against poliomyelitis in Peshawar, Pakistan, Shafique et al. (2021)	Coverage survey of Measles-Rubella mass vaccination campaign in a rural area in Tamil Nadu,Ppriyadharshini (2019)	Demographics of Vaccine Hesitancy in Chandigarh, India, Wagner et al. (2021)	Demography and determinants of incomplete immunization in children aged 1-5 years and vaccine hestiancy among caregivers: An Eastern India perspective, Ghosh et al. (2022)	Factors associated with 2009 pandemic influenza A (H1N1) vaccination acceptance among university students from India during the post-pandemic phase, Suresh et al. (2011)	Prevalence and predictors of vaccine hesitancy in an urbanized agglomeration of New Delhi, India, Cherian et al. (2021	Influenza vaccine acceptance among pregnant women in urban slum areas, Karachi, Pakistan, Khan et al. (2015)	Understanding threats to polio commitment among caregivers in high-priority areas of Afghanistan: a polling study, Steel-Fisher et al. (2017)	Impact of war on terror on conspiracy theory beliefs: implications for polio vaccination in Pakistan, Azhar et al. (2024)	Vaccine Hesitancy for Childhoof Vaccinations in Slum Areas of Siliguri, India, Dasgupta et al. (2018)	Acceptance of New Respiratory Syncytial Virus Vaccine among Pregnant Women in Nepal for Future Routine Immunization: A Descriptive Cross-sectional Study, Adhikari et al. (2024)	Parental acceptance of typhoid conjugate vaccine for children aged 6 months to 15 years in an outbreak setting of Lyari Town Karachi, Pakistan, Batool et al. (2023)	Factors Associated with Vaccine Refusal (Polio and RoutineImmunization) in High-Risk Areas of Pakistan: A MatchedCase-Control Study, Soofi et al. (2023)	Predictors of Uptake of Rotavirus Vaccination Amongst Disadvantaged Communities in Pakistan, Huda et al. (2024)	Knowledge and acceptance of malaria vaccine among parents of under‐five children of malaria endemic areas in Bangladesh: A cross‐sectional study, Amin et al. (2023)
Screening Question
Research Question	moderate (p.233, introduction) only objective but no RQ	moderate (p.70, intoduction) only objective but no RQ	moderate (p.1, introduction) only objective but no RQ	moderate (p.3, introduction) only objective but no RQ	moderate (p.5353, introduction) only objective but no RQ	moderate (p.646, introduction) only objective but no RQ	moderate (p.85, introduction) only objective but no RQ	moderate (p.118, introduction) only objective but no RQ	moderate (p.4, introduction) only objective but no RQ	moderate (p.3, introduction) only objective but no RQ	moderate (p.2, introduction) only objective but no RQ	moderate (p.400, introduction) only objective but no RQ	moderate (p.2, introduction) only objective but no RQ	moderate (p.2, introduction) only objective but no RQ	moderate (p.2, introduction) only objective but no RQ	moderate (p.1885, introduction) only objective but no RQ	moderate (p.2, introduction) only objective but no RQ	moderate (p.2, introduction) only objective but no RQ	moderate (p.2, background) only objective but no RQ	moderate (p.70, introduction) only objective but no RQ	moderate (p.5104, introduction) only objective but no RQ	moderate (p.1172, introduction) only objective but no RQ	moderate (p.2, in introduction) only objective but no RQ	moderate (p.254, introduction) only objective but no RQ	moderate (p. 2, inintroduction) only objective but no RQ	moderate (p.1, abstract) only objective but no RQ	moderate (p. 3, introduction) only objective but no RQ	moderate (p.2, introduction) only objective but no RQ	moderate (p.2, introduction) only objective but no RQ
Screening Decision	continue	continue	continue	continue	continue	continue	continue	continue	continue	continue	continue	continue	continue	continue	continue	continue	continue	continue	continue	continue	continue	continue	continue	continue	continue	continue	continue	continue	continue
Descriptive Exploratory Study
Study participants representative of target population	weak (p.236, discussion)	strong (p.70, participants)	weak/ moderate (p.1f., methods)	strong (p.3, study participants)	moderate (p.5353, methods)	moderate (p.646, material and methods)	weak (p.85, study design)	strong (p.118, sample selection)	moderate (p.4, participants)	moderate (p.3, materials and methods)	weak/ moderate (p.2, study design and sample)	strong (p.400, methods)	weak/ moderate (p.2, study design and population)	strong (p.3, sample size and sampling methods)	moderate (p.3, sample size and eligibility criteria)	strong (p.1885, methods)	moderate (p.2, study population)	strong (p.2, materials and methods)	mostly strong (p.2, participants)	moderate (p.71, methodology)	moderate (p.5104, study design)	strong (p.1172f., study design and sample)	strong (p.4-5, study design and sample)	moderate (p.254, sampling)	moderate (p.2, methods)	strong (p.2, Materials and methods)	strong (p.3, Material/Methods, study design and study participatns)	moderate (p.2, study setting)	moderate (p.3-4, methods)
Data collection sources and methods	moderate (p.234, data collection)	moderate (p.70f., methods)	moderate (p.1, introduction)	moderate (p.3f., questionnaire and measures)	strong (p.5353, study design)	moderate (p. 646, material and methods)	weak (p.85& 89, data collection, discussion)	strong (p.118, sample selection)	moderate (p.4f, data collection)	strong (p.3, materials and methods)	weak (p.9, discussion)	moderate (p.400, methods)	moderate (p.2, study design and population)	strong (p.2ff., methodology)	weak (p.3, not really addressed)	weak (p.1885, methods)	weak, not really addressed (p.2, material and methods)	strong (p.2, materials and methods)	moderate (p.2, data collection & analysis)	weak (p.75, limitations)	weak/moderate, not really addressed (p.1504, methodology)	moderate (p.1173ff., methodology)	moderate (p.5, data collection)	moderate (p.254, data collection, tools and techniques)	moderate (p. 2, methods)	moderate (p.2, Data collection tools and process)	moderate (p. 4-5, data collection)	moderate (p.2-3, study setting, Data Collection Tool and Sample Size)	moderate (p.4, data collection procedure)
Data collection instruments	moderate (p.234, data collection)	strong (p.70, measures)	weak/ moderate (p.1, introduction)	strong (p.3f., questionnaire and measures)	strong (p.5353, methods)	moderate (p. 646, material and methods)	moderate (p.85, methods)	strong (p.118, sample selection)	strong (p.4, data collection)	strong (p.3f., materials and methods)	strong (p.3, vaccination relevant variables)	strong (p.400, methods)	strong (p.3, survey tool)	moderate (p.4., data collection instrument and procedure)	strong (p.3, designing and validating the questionnaire)	weak (p.1885, methods, not really elaborated n)	strong (p.2, derived variables)	strong (p.2, development and validation of questionnaires)	moderate (p.2, data collection & analysis)	weak, not addressed (p.71, methodology)	moderate (p. 1504, outcome measures)	moderate (p.1173f., procedures)	moderate (p.4-5, sampling and instruument design, data collection)	strong(p.254, tools & techniques, variables)	moderate (p. 2, methods)	strong (p.2, Data collection tools and process)	moderate (p.4-5, data collection)	strong (p.3, Data Collection Tool and Sample Size)	strong (p.4, data collection instrument)
Ethics	weak	strong (p.70, procedures)	strong (p.3, ethical approval)	strong (p.3, ethical considerations)	strong (p.5353, ethical approval)	weak	strong (p. 85, ethics approval)	strong (p.118, sample selection)	strong (p.4, participants)	strong (p.3f., materials and methods)	strong (p.3, ethical consideration)	strong (p.400, methods)	strong (p.3, survey tool)	strong (p.4, legal and ethical consideration)	strong (p.3, ethical approval and consent to participate)	weak	strong (p.23, ethical considerations)	strong (p.3, ethical considerations)	strong (p.2f, ethical considerations)	strong (p. 71, methodology)	strong (p.1504, ethical consideration& financial disclosure)	strong (p.1173, study design and sample)	strong (p.9, ethical approval)	strong (p.254, data collection)	strong (p.5, Ethical considerations) But not explored in detail	strong (p. 6, Ethics approval)	strong (p.5, ethical consideration)	strong (p.3, ethical approval) But not described in detail.	strong (p.4, ethical considerations)
Statistics	moderate (p.234, results, limited to descripive data)	moderate (p.71f., results)	moderate (p.2, results, limited to descriptive data)	moderate/strong (p. 5, results)	moderate/strong (p.5354, results)	moderate (p.647, limited to descriptive data)	moderate/ strong (p.86, results)	strong(p.118ff, results)	strong (p.5ff, results)	moderate/strong (p.4ff., results, limited to descriptive data)	strong (p.4ff, results)	moderate (p.401, results)	strong (p.3ff, results)	moderate (p.4ff., results)	strong (p.4, results)	moderate (p.1885ff., results)	moderate (p3ff, derived variables, results, discussion)	moderate/strong (p.3ff., results)	moderate (p.3ff., results, imited to descriptive data)	moderate (p.71ff, results, main findings of the study)	moderate (p.51505ff., results)	strong (p.1175, results)	moderate (p.6,results)	strong (p.255, results)	strong (p 2-3, results)	strong (p.3-4, results)	strong (p. 5-12, results)	strong (p.3-6, results)	strong (p.4-8, Variables, data analysis, results)
Overall conclusion
Strenghts of study design *as per Table 1	weak	weak	weak	weak	weak	weak	weak	weak	weak	weak	weak	weak	weak	weak	weak	weak	weak	weak	weak	weak	weak	weak	weak	weak	weak	weak	weak	weak	weak
Decision regarding quality of study	low/medium	medium	low/medium	medium	high	medium	low/medium	high	medium	high	low/medium	medium	medium	medium	low/ medium	weak	low/medium	strong	medium	low	low/medium	medium	medium	medim	medium	high	medium/hiigh	medium/high	medium/high
Decision regarding directness of evidence	direct	direct	direct	direct	direct	direct	direct	direct	direct	direct	direct	direct/extrapolation for awareness (p.403)	direct	direct	direct	direct	direct	direct	direct	direct	direct	direct	direct	direct	direct	direct	direct	direct	direct

## Sheet: Qualitativ
NICE APPRAISAL CHECKLIST: QUALITATIVE	Adolescent girls’ recommendations for the design of a human papillomavirus vaccination program in Sindh, Pakistan: a qualitative study, Ali et al. (2022)	Challenges to health workers and their opinions about parents’ refusal of oral polio vaccination in the Khyber Pakhtoon Khawa (KPK) province, Pakistan, Khan & Sahibzada (2016)	Challenges to Human Papillomavirus Vaccine Acceptability among Women in South India: An Exploratory Study, Shah et al. (2021)	Developing a three-dimensional narrative to counter polio vaccine refusal in Charsadda, Khan et al. (2020)	Social media, vaccine hesitancy and trust deficit in immunization programs: a qualitative enquiry in Malappuram District of Kerala, India, Nair et al. (2021)	Unde+I1rstanding determinants of vaccine hesitancy and acceptance in India: A qualitative study of government officials and civil society stakeholders, Erschick et al. (2021)	Rapid behavioral assessment of barriers and ooportunities to improve vaccination coverage among displaced Rohingyas in Bangladesh, Jalloh et al. (2018)	The last stretch: Barriers to and facilitaros of full immunization among children in Nepal's district, results from a qualitative study, Paul et. Al. (2022)
Theoretical approach
Is a qualitative approach appropriate?	appropriate (p.1, introduction)	appropriate (p.2075, 1.1. OPV vaccine coverage in pakistan and KPK province)	appropriate (p.967, introduction)	appropriate (p.2, Introduction)	appropriate (p.2, background)	appropriate (p.3, introduction)	appropriate (p.834, introduction)	appropriate (p. 3, immunization barriers & facilitators)
Is the study clear in what it seeks?	clear (p.2ff.,methods focus group discussions)	clear (p.2075, 1.1. OPV vaccine coverage in pakistan and KPK province)	clear (p.967, introcution, materials and methods)	clear (p.2, introduction)	clear (p.2,background)	clear (p.3, introduction)	clear (p. 834, introduction)	clear (p.3, study objective)
Study design
How denfensible/rigorous is the research design/methodology?	defensible (p.2., methods, focus group discussions)	not sure (p.2075, methods)	mostly defensible (p.967, Introduction)	mostly defensible (p.2, methods)	mostly defensible (p.2f., methods)	mostly defensible (p.3f., methods)	defensible (p.834, material and methods)	mostly defensible (p.3 materials and methods)
Data collection
How well was the data collection carried out?	appropriately (p.2, methods, participants & recruitment)	inadequately reported (p.2076, study duration)	appropriately (p.967, data collection measures)	appropriately (p.2, methods& data collection & analysis )	appropriately (p.3, data collection)	appropriately (p.4, data collection)	appropriate (p.834, study design, sampling, recruitment)	appropriately (p.5 Data collection)
Trustworthiness
Is the role of the researcher clearly described?	not described	clearly described (p. 2076, 3.2, quality assessments and analysis)	not described	clearly described (p.2f, methods, data collection & analysis)	not described	not described	clearly described (p. 835, data collection)	clearly described (p.5, data collection)
Is the context clearly described?	clear (p.2f., methods, background settings, participant & recruitment)	clear (p.2075, introduction, methods)	clear (p.967f., materials and methods, results)	clear (p.2, methods)	clear (2f., methods)	clear (p.3f., methods, results)	clear (p. 834, material and methods)	clear (p.3 materials and methods)
Were the methods reliable?	reliable (p.2, methods)	not sure (p. 2076, study design and subjects)	unreliable, addressed as limitation (p.971, discussion)	unreliable, (triangulation not addressed, only 1 method)	reliable (p.3, data analysis)	unreliable, (triangulation not addressed, only 1 method)	reliable (p.834, material and methods)	reliable (p.3 material and methods)
Analysis
Is the data analysis sufficiently rigorous?	rigorous (p.2, data analysis	rigorous (p.2076, 3.2 Qualitative assessment and analysis)	rigorous (p.967, data analysis)	rigorous (p.3, data collection and analysis)	rigorous (p.3, data analysis)	rigorous (p.4, data analysis)	rigorous (p. 835, data analysis)	rigorous (p.6 data analysis)
Is the data 'rich?	rich/poor (p.7, limitations)	rich (p.2080, strenghts and limitations)	rich (p. 968ff., results)	rich (p.3ff, results, discussion)	rich (p.3ff., results)	rich (p.4ff, results, discussion)	rich (p.835ff. Results, discussion)	rich (p.6ff results, discussion)
Is the analysis reliable?	reliable (p.3, data analysis)	reliable (p.2076, 3.2 Qualitative assessment and analysis)	not reported (p.967, data analysis)	not reported (p.3, data collection and analysis)	not sufficiently reported (p.3. data analysis)	reliable (p.4, data analysis)	reliable (p.835, data analysis)	reliable (p.6 data analysis)
Are the findings convincing?	convincing (p.3ff., results)	convincing (p. 2076ff., results)	convincing (p.968ff., results)	convincing (p.3ff, results & discussion)	convincing (p.3ff., results)	convincing (p.4ff, results, discussion)	convincing (p. 835ff, results, discussion)	convincing (p.6ff, results and discussion)
Are the findings relevant to the aims of the study?	relevant (p.3ff., results)	relevant (p.2076ff., results)	relevant (p.968ff., results)	relevant (p. 3ff, results & discussion)	relevant (p. 3ff., results, discussion)	mostly relevant (p.4ff, results, discussion)	relevant (p.835ff., results and discussion)	relevant (p. 6ff, results and discussion)
Conclusions	adequate (p.7, conclusions, limitations)	adequate (p.2080, conclusions)	adequate (p.970, discussion)	inadequate (p.6, conclusions)	adequate (p.6f, limitations of the study, conclusions)	adequate (p.14f., discussion)	adequate (p.837, discussion, conclusion)	adequate (p. 14f., limitations, conclusions)
Ethics
How clear and coherent is the reporting of ethics?	appropriate (p.3, ethics approval)	appropriate (p. 2076, 3.3. ethical considerations)	appropriate (p.967, ethical considerations)	appropriate (p.3, data collection and analysis)	partly innapropriately, very little reported (p.3. data collection)	appropriate (p.4, data collection)	appropriate (p.835, ethics)	appropriate (p.3, materials and methods)
Overall assessment (++,+,-)	(++)	(++)	(+)	(+)	(+)	(+)	(+)	(+)

## Sheet: Mixed Methods
	Reasons for non-vaccination and incomplete vaccinations among children in Pakistan, Riaz et al. (2018)	Community awareness, use and preference for pandemic influenza vaccines in Pune, India, Sundaram et al. (2015)	Factors associated with routine childhood vaccine uptake and reason for non-vaccination in India: 1998-2008, Francis et al., 2017)	Factors related to vaccine hesitancy during the implementation of Measles-Rubella campaign 2017 in rural Puducherry- A mixed-method study, Krishnamoorthy et al. (2019)	Refusal of oral polio vaccine in northwestern Pakistan: A qualitative and quantitative study, Murakami et al. (2014)	Antenatal influenza vaccination in urban Pune, India: clinican and community stakeholder awareness, priorities, and practices
Are there clear research questions?	Partly (p. 5289, Introduction) aims and objectives instead	Partly (p.2377, introduction) aims and objectives instead	Partly (p.6560, background) aims and objectives instead	Partly (p.3963, introduction) aims and objectives instead	Partly (p.1383, introduction) aims and objectives instead	Partly (p.1212, background) aims and objectives instead
Do the collected data allow to address the research question?	Yes (p.5290, Results)	Yes (p.2377, results)	Yes (p.6561, 3: results)	Yes (p.3964ff., results: quantitative part, qualitative part)	Yes (p.1384ff., results)	Yes (p.1213ff., results
Is there an adequate rationale for using mixed methods design to address the research question?	No (abstract mostly addresses qualitative)	Yes (p.2377, methodology)	Yes (p.6560, introduction& p.6565 limitations)	Yes (p.3968, discussion)	No	Yes (p.1212& 1219, study design, strenghts and limitations)
Are the different components of the study effectively integrated to answer the research question?	Yes (p. 5290-5291, Results)	Yes (p. 2377ff., results)	Yes (p. 6561ff., 3: results)	Yes (p.3964ff, results, discussion)	Yes (p. 1384ff., results)	Yes (p.1213ff, results)
Are the outputs of the integration of qualitative and quanitative components adequately interpreted?	Yes (p. 5290-5293, Results & Discussion)	Yes (p. 2377ff.,results, discussion )	Yes (p. 6561ff., 3: results, discussion)	Yes (p. 3964ff.,results, discussion)	Yes (p. 1384ff.,results, discussion)	Yes (p.1213ff., results, discussion)
Are divergences and inconsistencies between quantitative and qualitative results adequately addressed?	Yes (p.5291-5292, Results &Discussion)	Yes (p.2377ff., results, discussion)	Yes (p.6561ff., 3:results, 4:discussion)	Yes (p.3967ff., discussion)	Yes (p.1384ff, results)	Yes (p.1213, results, discussion)
Do the different components of the study adhere to the quality criteria of each tradition of the methods involved?	Yes	Yes	Yes	Yes	No	Yes
Is the qualitative approach approporaite to answer the research question?	Yes (5289, Study Design, Introduction)	Yes (p.2377f. introduction, study desing)	Yes (p.6560, introduction)	Yes (p.3963, methods)	Yes (p.1383f., methods, 2.2.:Study design and subjects)	Yes (p.1212& 1219, study design, strenghts and limitations)
Are the qualitative data collection methods adequate to address the research question?	Yes (5289, methodology)	Yes (2385, data collection)	Can‘t tell, not addressed	Yes (p.3963, methods, data collection and study procedure)	Partly (p.1383, methods, 2.2. study design and subjects, p.1386, discussion) method of data collection is adequate, but transcription may be biased	Yes (p.1212, study design)
Are the findings adequately derived from the data?	Yes (partly) (5291-5292, results)	Yes (p.2377 ff., results)	Yes (p.6562-3, 3:results)	Yes (p.3965, results: qualitative part)	Yes (p.1383, methods, 2.2. qualitative assessments)	Yes (p.1213ff. results)
Is the interpretation of results sufficiently substained by data?	Yes, partly, no supporting quotes, only table (5290, results)	Yes (p.2379 ff., results)	Yes (p.6562 ff., results)	Yes (p.3965, results: qualitative part)	Yes (p.1384ff. results)	Yes (p.1214, results)
Is there coherence between qualitative data sources, collection, analysis and interpretation?	Yes (5292-5293, results& discussion)	Yes (p.2379 ff., results & discussion)	No/maybe	Yes (p.3964ff. results: qualitative & quantitative part discussion)	Yes (p.1384ff. methods, results, discussion)	Yes (1214ff., results, discussion)
Is the sampling strategy relevant to address the research question?	Yes (5289, methodology)	Yes (p.2385, instruments & respondent selection)	Yes (p.6560, 2.1: Data source, sampling and survey questionnaire)	Yes (p.3969: Phase 1: Quantitative, Sample size and sampling technique)	Partly (p. 1386, discussion)	Yes (p.1212, materials and methods)
Is the sample representative of the target population?	Yes (5290, methodology)	No (p.2384, limitations)	No (p.6565) limitations)	Yes (p.3969, discussions)	No (p.1386, limitations)	Mostly (p.1212, 1219, materials and methods, limitations)
Are their measurements appropriate?	Yes (5290, methodology)	Yes (p. 2386, data management & approach to analysis)	Partially (p.6565, limitations)	Yes (p.3967ff. Results, discussion)	Yes (p.1384ff. methods, results)	Yes (p.1212ff., materials and methods, results)
Is the risk of nonresponse bias low?	Yes (partly) (5290, methodology)	no, not addressed	Yes (p.6560, 2.1: Data source, sampling, and survey questionnaire)	Yes (p.3964, results: quantitative part)	Yes (p.1385)	no, not addressed
Is the statistical analysis appropraite to answer the research question?	Yes (5289-5290, data analysis, results)	Yes (p.2386 & 2377, data management & approach to analysis, results)	Yes (p.6561, 2.4: Statistical analysis)	Yes (p.3964, Analysis: quantitative)	Partly (p.1386, discussion)	Yes (p.1213, approach to analysis)
Score MM: 7* QL: 5* QN: 5*	MM: ****** QL: ***/** QN: ****/*	MM:******* QL: ***** QN:***	MM: ******* QL:***/* QN:***/*	MM:******* QL:***** QN: *****	MM:***** QL:****/* QN:**/**	MM: ******/* QL: ***** QN: ***/*
