# Supplementary material for: Factors influencing vaccine hesitancy toward non-covid vaccines in South Asia: a systematic review
Source: BMC Public Health. 2025 Apr 2;25:1246. doi: 10.1186/s12889-025-22462-4 (PMC11966902; doi:10.1186/s12889-025-22462-4)
Supplement: Supplementary file 4 — Supplementary Material 4 [file 12889_2025_22462_MOESM4_ESM.xlsx]

## Sheet: Tabelle1
Author(s) & Date	Study	Study design	Country/ Setting	Vaccines	Participants & sample size	Vaccination /& VH coverage	Socio-demographic factors	Confidence	Complacency	Conveneince/Constraints	Communication	Context	Knowledge	Other reasons	Reasons to vaccinate
Riaz et al. 2018	Reasons for non-vaccination and incomplete vaccinations among children in Pakistan	quantitative & qualitative cross sectional survey	Pakistan (8 disctricts of the province Sindh, south)	OPV 0-3, BCG, Penta 1-3 (Diptheria, Pertussis, Tetanus, Hep B, Hib), PCV 1-3 (Pneumococcal Conjugate), Measles 1&2	mothers/ primary care givers, 8400 households	fully: 2587 (30.8 %) incomplete:3870 (46 %) unvaccinated: 1943 (23.2 %)	Among fully vaccinated children: 53% were residing <2 km from the local vaccination center, 33% were residing between 2 and 4 km and 14% were residing >4 km away. 77% of the fully vaccinated children had vaccination cards available. Partially vaccinated: 42% were residing within 2 km with proportion gradually decreasing with increasing distance and only 54% had vaccination card available.	fear of side effects (23%), fear of side effects (11.2%) , lack of faith in vaccination (5.1%)	lack of faith in vaccination (5.1%) postponement "until next time" (8.7%)	distance to the place of immunization (13.8%), mother/caregivers being "too busy in household chores" (16.6%) ,miscellaneous family issues preventing a visit to local health center (8.9%), mother/caregiver too busy (14.8%)	misinformation about contraindications (9.2%) , insufficient information about venue and time of vaccination services (3.7%), assumption of receiving home-based services (7.7%)	absence of vaccinator or non-availability of vaccine (10.7%), absence of vaccinator or non-availability (17.3%)	lack of awareness about the need for immunization (35.3 %) , lack of awareness of the need to follow-up doses (27.3%), insufficient information about venue and time of vaccination services (3.7%), assumption of receiving home-based services (7.7%)	active illness of index child (5.8%)
Sahoo et al. (2023)	Decision-making in childhood vaccination: vaccine hesitancy among caregivers of under-5 children from a tertiary care institution in Eastern India	quantitative & qualitative cross-sectional survey	India (immunization clinic of All India Institute of Medical Sciences Bhubaneswar, Odisha, a tertiary care institute in Eastern India)	not clarified, assuming general childhood vaccines	196 caregivers of children aged below 5 years old, 191 mothers (92.3%) and 15 (7.7%) father/grandparents, Mothers aged between 26 and 35 years (48%), mostly homemakers (64.3%), only six (3%) mothers were illiterate, nearly a quarter (26%) of the caregiver families had a monthly income of less than 20,000 rupees.	Among the study population, 18 caregivers (9.18%) were reluctant or hesitant to give vaccinations to their child. Of them, 10 caregivers had refused/not given one of the recommended vaccinations to their child.	The univariate analysis revealed that only the age of the child was significantly associated with vaccine hesitancy. A majority (55.5%) of these children were aged 6 months to 1 year. No significant association, however, was observed between vaccine hesitancy and sex, occupation, and educational status of the parents.	newer vaccines carry more risk than older vaccines (30.6%), concerns about serious adverse side effects (48.5%)	do not need vaccines for diseases that are not common anymore (25.5%)						A majority of the caregivers strongly agreed that childhood vaccines are crucial for the health of others in the community (80.6%), their child’s health (75.5%), effective (63.3%), provide pro- tection (62.8%), given as per doctors’/health care workers’ recommendation (62.3%), and beneficial (57.1%) and that the information provided regarding vaccines under the programme is reliable and trustwort…
Khaliq et al. (2022)	A Survey Exploring Reasons behind Immunization Refusal among the Parents and Caregivers of Children under Two Years Living in Urban Slums of Karachi, Pakistan	qualitative & quantitative community-based door-to-door household survey,	Pakistan, urban slums of Karachi (Pathan Colony or Orangi Town)	not clarified, assuming general childhood vaccines	230 households, parents and caregivers of children under 2 years of age	true refusals: 141 (61.3%) (all the households who did not show vaccination cards at the time of visit as true refusals, which means they were not given a vaccination card because they did not bring their children for routine immunization) potential refusals: 89 (38.7%) (who refused child vaccination from the mobile vaccination team during the SIAs instead provided vaccination to their children f…	The mean number of children who refused vaccination was 89 (38.7%) potential refusals. The mean number of children who refused vaccination was 2.77 + 1.89 years, and the majority (64.8%) belonged to low socioeconomic backgrounds. 2.77 + 1.89 years, and the majority (64.8%) belonged to low socioeconomic backgrounds. The mean age of their mother and father was 30.4 ± 6.26 years and 37.9 ± 7.47 year…	side effects (80.9%, 70.7%) contraindications of vaccines (80.2%, 71.9%), new vaccines are not safe (57.5%, 58.4%), lack of trust in government (5.7%, 31.4%)	alternative way of disease prevention (35.5%, 11.2%)	high cost of vaccines (39%, 26.9%) long distance to clinic (36.2%, 44.9%)	rumors about vaccine use (85.1%, 67.4%) influence of religious or community leaders on not vaccinating (63.3%, 78.6%)	reduced clinic timing (28.4%, 38.2%)
Padmanabha et al. (2019)	Acceptability of human papillomavirus vaccination among medical students in Mangalore, India	quantitative questionnaire-based survey	India (Kasturba Medical College, Mangalore)	HPV	263 female students (above 18 years) of the undergraduate medical program, In our study, 80% of the study participants were in the age group 20–22 years with a mean of 20.66 (SD 1.12) years. Nearly equal number of responses from the batches of each year were observed.	vaccinated: 54 (21 %), unvaccinated: 209 (79%), never heard of the vaccine: 46 (18%)	The correlation between age and knowledge about the presence of the HPV vaccine was found to be statistically insignificant, with the R-value of -0.037 and a p of 0.54. The correlation between age and vaccination also was found to be statistically insignificant, with the R-value of 0.01 and p of 0.82	side effects (7%)	risk of cervical cancer is low (1.9%)	vaccine is expensive at 1000 rupees (23%)	perceived to be a disease of low SES populations (2.6%)	sexual stigmata (8%), no parental consent, reluctant to get it (7%)	not well informed of the vaccines (28%), assuming it's not required as they were not sexually active (28%), lack of knowledge as to where to get the vaccine and who should be approached (24%).
Ali et al. (2022)	Adolescent girls’ recommendations for the design of a human papillomavirus vaccination program in Sindh, Pakistan: a qualitative study	qualitative exploratory study, focus group discussions	Sindh, Pakistan (District West, Karachi)	HPV	12 unmarried adolescent girls aged 16–19 years from schools and community settings. Average age of study participants was 17.1years. Participants had an average of three siblings, and 63% (30/48) of participating girls were born at home. A total of 23% (11/48) of the girls’ fathers and 40% (19/48) of the girls’ mothers were not educated. All fathers were employed, while 79% (38/48) of mothers wor…	not addressed		fear of side effects			negative rumors about vaccines in the community (49%)	parents, fathers in particular may hesitate or refuse to provide consent (33%)	misconceptions on vaccinations: "vaccination is harmful for girls' health" "vaccination causes cosmetic issues" (10%), lack of information on HPV vaccine (27%)
Shafique et al. (2021)	Attitudes and Perceptions towards vaccination against poliomyelitis in Peshawar, Pakistan	quantitative & qualitative survey-based study	Peshawar city of the Khyber Pakhtunkhwa (KPK), Pakistan	Polio	384 healthy participants aged 18 years and above 178 male & female health workers and volunteers participating in the polio eradication campaign	Out of 31 cases, 10 children aged 1–12 m were partially immunised, and 22 were unvaccinated. In the group aged 13–24 months, 11 children were vaccinated, and 10 were unvaccinated, while in the group of 24–36 month-olds, all six children were vaccinated. All four children between 37–48 months old were vaccinated.	addressed in the context of knowledge: The assessment revealed that individuals between the age of 18–30 years had good knowledge (65.1%) about polio compared to the senior individuals (10.0%) who had poor knowledge about the disease (Table 3). Male and female participants were equally aware about the disease (~ 43%). We observed a significant impact of education on people’s opinion about general…	vaccination considered harmful (25%), lack of trust in healthcare workers (26%), lack of trust in quality of vaccine (26.5%), fear of side effects (29%)	vaccination is considered unnecessary (4%)	lack of time/ busy schedule (13%)	misconception about vaccination (23%) Polio vaccine causes infertility etc. (33%)	non compliant spouse (11%), lack of immunisation services (15%), security issues (threats to healthcare workers) (35%), religious disbelief (43.2 %)	lack of knowledge (35.4%)
Singh et al. (2018)	Cervical Cancer awareness and HPV vaccine acceptability among females in Delhi: A cross-sectional study	quantitative & qualitative cross-sectional survey	Delhi, India	HPV	450 females (16-65 years old), Of the 450 females surveyed, majority were in the 16–25 age group. The mean age of the sample population was 33.19 ± 11.95 years. Most of the participants were educated and 74.44% were either graduates or had higher education.	Most of the females (91.4%; n = 350) reported being unvaccinated and unwilling to vaccinate themselves.		Concerns about side effects (41.32%, 71.74%)		Expensive (11.57%, 3.42%)		Social stigma (13.22%, 6.85%)	Not genetically predisposed (29.75%, 17.71%)	*hesitancy of vaccinating their daughter *hesitancy of vaccinating themselves	asked whether acceptability of the vaccine would increase if it is sponsored by the government and is included in the National Immunization program. Majority of the females surveyed (87.7%; n = 336) reported in affirmative to this question.
Khan & Sahibzada (2016)	Challenges to health workers and their opinions about parents’ refusal of oral polio vaccination in the Khyber Pakhtoon Khawa (KPK) province, Pakistan	qualitative (focus group discussions)	KPK Province, Pakistan	Polio	42 Healthcare Workers (HW) who participated in Polio campaign (29 female, 13 male)N = 29 (69.0%) were female, with a median age of 28 years. Half, N = 21(50.0%), had job experience of 1–5 years, and 18 (42.9%) had a higher secondary education, while the rest held a secondary school qualification. Based on the working location of the HWs, four FGDs were defined.	2015–2016 has shown OPV coverage in Pakistan varies from 91.0% to 97.0% and was found to be 93.0% in December 2014. Moreover, it was also reported that among confirmed polio cases in 2014, more than 84% were under 2 years of age, 62% were never vaccinated for OPV, and 22% had only received 1 to 3 doses based on parent recall.		poor quality vaccine, believe that the reason for frequent visits of HW is to cover their mistakes	proud to be not vaccinated, poor quality vaccine		OPV will reduce male population, OPV is about family planning, OPV causes sterility, OPV and contraceptives have the same formular, blaming America to have an agenda, CIA involvement, HW are spys to check how many people live in the house, influence of religious leaders, vaccination makes children sick (to believe in the CIA’s involvement in the OPV campaign after the 2011 Abbottabad incident whe…	concern that OPV is not halal (muslimic culture),	main reason is lack of education, unsure about what vaccine consists of, assumed that there is pig blood in it, vaccinating child once is enough
Shah et al. (2021)	Challenges to Human Papillomavirus Vaccine Acceptability among Women in South India: An Exploratory Study	qualitative exploratory study (FGD & IDIs)	Derlakatte (Medical Academy), located in the southeastern area of Mangalore city in Dakshina Kannada district of Karnataka state, India.	HPV	22 participants total, FGD 1: 9 participants (18-26 years old), FGD 2: 7 participants (27-45), 6 in-depth-one-on-on interviews . The majority of participants in the focus group aged 18 to 26 reported they were not mar- ried (88.9%) and did not have children (100%). Half of the participants had completed college or university, and the other half were pursuing advanced degrees. The majority of wome…				people won't get it if the chance of getting HPV isnt completely ruled out by taking the vaccine, Cervical cancer is not as "popular" as other cancers	vaccine more accessible to urban population, private or high-cost health care settings, high costs	HPV will get confused with HIV, HPV isnt explained at schools, necessary so that children can learn and inform their parents, encourages sexual behavior	fear of social stigma and judgement (sexual health is a taboo topic), HPV isnt explained at schools, necessary so that children can learn and inform their parents, encourages sexual behavior	proper age to vaccinate is at 40-50 years old, vaccination during or after puberty, awareness is low or non-existent, HPV will get confused with HIV, HPV isnt explained at schools, necessary so that children can learn and inform their parents, encourages sexual behavior		if the doctors were to suggest the vaccine they would take it because they trust their expertise
Sundaram et al. (2015)	Community awareness, use and prefernce for pandemic influenza vaccines in Pune, India	Mixed-method study (FGD, SSI, IDI)	low-resouce and middle income urban areas, and in accesible and remote rural areas of Pune, India	H1N1 influenza	436 community residents (18-65 years old)	Reported vaccine uptake however was 8.3%.	Respondents were asked whether they thought a vaccine could have prevented swine flu. Most (94.7%) said yes, and significantly more who said yes were from the younger age group (97.3%) compared to the older age group (92.0%, pD0.017).	concerns about efficacy (urban), fear of adverse reactions	destiny will determine illness, therefore vaccine not necessary, low perceived risk (55%), there are other preventitive measures (herbs, masks, Tamiflu)	problems with access and cost, vaccine not delivered to area, no time to spare,		faith in god to protect, vaccines out of stock, insufficient indication of vaccine priority from government,	vaccines are relevant only for children (1.5 years old), lack of knowledge	general avoidance of medication	social influence, exposure to a serious swine flu related illness or death, medical influence, influence of media,9 participants wanted to take vaccine but it was out of stock
Ppriyadharshini (2019)	Coverage survey of Measles-Rubella mass vaccination campaign in a rural area in Tamil Nadu	quantitative & qualitative cross-sectional study (interviews)	Tamil Nadu, India ((Rural Health and Training Centre (RHTC), Vayalanallur of Sri Ramachandra Institute of Health Education and Research (SRIHER))	Measles-Rubella	614 children (9 months to 15 years), The mean age of the participants was 7.37 years (SD = 4.12) and 40.6% of the children were in the age group of 9 months to 5 years. An approximately equal number of males (49.4%) and females (50.5%) participated in the study. Among children not attending school, majority (85.7%) were under 5 years. Majority of the parents (mother – 76%, father – 77.9%) had com…	among the children, 80.2% vaccinated, male children: 84.6%, female children: 75.9%	Among children attending school, vaccination coverage was 84.5% versus coverage among children not attending school was 62.2%. (P = 0.000). Mother’s literacy status also played a significant role with highest vaccination acceptance among illiterate mothers (88.2%) and lowest among mothers who were graduates (56.3%, P = 0.005). Majority of the participants received the vaccine at School (n = 353, …	fear of side-effects (47.5%), no faith in immunization (18.9%)	postponed until another time (9%), no faith in immunization (18.9%)		rumours of adverse effects (53.3%)		unaware of need for immunization (16.4%)	illness at time of immunization (13.1%)	easily accessible (85%), motivation from school teacher (41.1%), motivation from community health workers (25.5%), family physician's advice (12.6%), influence of family & friends (9.5%), messages on TV/newspaper (6.7%), self-motivated (5.7%)
Wagner et al. (2021)	Demographics of Vaccine Hesitancy in Chandigarh, India	mixed-method (likert scale & interviews)	Anganwadi child care centers in Chandigarh,north India	childhood vaccines	305 mothers of children under 5 years old, Participant age ranged from 20 to 40 years, with a mean age of 27.9 years; age of the (youngest) child of these mothers ranged from 0.2 to 5.7 years, with a mean age of 3.0 years. Most belonged to “other” category of caste (56%), and the majority were Hindu (83%). The average monthly income was low in the study population; 61% earned <10,000 Rs ($143 USD…	fully vaccinated: ca. 79% of children > 1 year old	Compared to the “other caste” group, scheduled castes or scheduled tribes had 3.48 times greater odds of vaccine hesitancy (95% CI: 1.52, 7.99). Those with a high school education had 0.10 times the odds of vaccine hesitancy compared to those with less education (95% CI: 0.02, 0.61). Finally, those having more antenatal care visits were less vaccine hesitant	fear of side effects (39%), new vaccines are risiker than older vaccines (20%)	not obtaining vaccines for diseases no longer common (33%)				new vaccines are risiker than older vaccines (20%), prefer to have their child receive fewer vaccines at once (69%)
Ghosh et al. (2022)	Demography and determinants of incomplete immunization in children aged 1-5 years and vaccine hestiancy among caregivers: An Eastern India perspective	mixed-method institutional-based cross-sectional observational study (semi-structured questionnaire	tertiary care teaching institute, eastern India	childhood vaccines (BCG, OPV, Hep B, DPT, MCV)	2100 children & their parents (age > 47 months) 70% of children male, 56.2% from rural areas and the rest had urban dwellings. 52.0% were Muslim, 47.5% were Hindu nuclear families (62.1%), mostly belonged to lower (class-IV) or upper-lower (class-V) socioeconomic status (77.4%) delivered at government hospitals while about 10% were born at home. (81%)mothers were aged between 20 and 35 years, 11%…	fully vaccinated (children 1-5): 81.1%	Illiterate mothers, socio-economic status class 4, birth home or private hospital are significant predictors for incomplete immunization, maternal education below secondary level, and those belonging to nuclear families were found to be significant predictors	fear of serious side effects (41%), new vaccines carry more risk than older vaccines (16%)	some vaccines are not needed for disases that are not common now (26%),				new vaccines carry more risk than older vaccines (16%)
Khan et al. (2020)	Developing a three-dimentsional narrative to counter polio vaccine refusal in Charsadda	qualitative (in-depth interview)	Charsadda, Pakistan	Polio	43 participants: 23 community members & parents who refused vaccination for their children, 20 PEI staff			no trust in the government that does not provide employment, living requirements but has endless resources for the Polio campaign, no trust in vaccinators who are putting water in vaccines		women in rural areas are impossible to reach	conspiracy theory of a jewish plot, fear of infertility, birth of more female babies compared to male babies, vaccinators are filling bottles with water, Pashtun ethnic group considers itself at the centre of national and international conspiracies, conspiracy plot to make out generations shameless and vulgar, “These drops affect [decrease] the ratio of male offsprings compared to female. The dro…	Pashtun ethnicity (feel discriminated, are suspicious of the state's investment behind PEI), police force against people who don't vaccinate, Islam does not forbid from polio vaccination, but the imam does (for the reason that the US is manufacturing it and it may be a conspiracy), does not conform with the conservative Pashtun culture, vaccinators are accompanied by police or mayor -> this force…	government is lagging in the awareness part, information needs to be given about the ingredients
Suresh et al. (2011)	Factors associated with 2009 pandemic influenza A (H1N1) vaccination acceptance among university students from India during the post-pandemic phase	cross-sectional study (self-administered questionnaire)	Vellore Institute of Technology, India	H1N1 influenza	802 university students, 506/802 (63%) were male and 296/802 (36.9%) were female.	only 102/802 (12.7%) had been vaccinated and 105/802 (13%) planned to do so in the future, while 595/802 (74%) would probably or definitely not get vaccinated in the future.	The highest coverage was among the female (65/102, 63.7%) and non-compliance was higher among men in the group (384/595; 64.5%). The representation of participants from the school of Bio-sciences and Bio-technology were higher in the group intending to vaccinate in the future.	vaccine is not safe for me (20.5%), no trust in the vaccine (24.2%), don't want to be an experimental animal (7.3%)	don't belong in the risk group (42%)		don't want to be an experimental animal (7.3%)		don't belong in the risk group (42%)	i dont know (5.8%)
Francis et al. (2017)	Factors associated with routine childhood vaccine uptake and reason for non-vaccination in India: 1998-2008	mixed-method (interviews, District Level Household and Facility Surveys (1998–99, 2002–04 and 2007–08))	India	childhood vaccines	children aged 12-23 of mothers who are currently married, aged 15-44 years (N = 58 777, 58 416 & 61 279 for DLHS-1, DLHS-2 & DLHS-3) Of these children, 74% lived in rural locations and 38% in mud households. Fifty-three percent of the children were male and 78% of the children were Hindu. Also, 50% of the children had mothers without any formal schooling and 59% of mothers had non-institutional d…	coverage of BCG vaccination was highest (81%) and coverage of the third dose DPT (DPT3) vaccine was 62%, similar to third dose OPV (68%) and first dose measles (66%) vaccines.	type of dwelling, survey period and geographic region, female children were more likely to be unvaccinated than males. Children living in urban house- holds (compared with rural households) were more likely to be unvaccinated. Compared to Hindu children, Muslim children were more likely to be unvaccinated and partially vaccinated. And, relative to children belonging to the general class, those be…	fear of side-effects, no faith in immunization	no faith in immunization,	place of immunization to far, affordability, mother too busy, family problem,		absence of health workers, long waiting time, child is a girl	unaware of need for immunization (most frequent reason), not knowing the place for and timing vaccinations	child is ill
Krishnamoorthy et al. (2019)	Factors related to vaccine hesitancy during the implementation of Measles-Rubella campaign 2017 in rural Puducherry- A mixed-method study	sequential explanatory mixed method (quantitative survey, in-depth-interviews)	JIPMER rural health centre service are (JIRHC) Puducherry, four villages viz. Ramanathapuram, Thondamanatham, Pillaiyarkuppam, and Thuthipet. India	Measles-Rubella	484 parents of children (9 months-15 years) (41.0%) between 9 months and 5 years of age. (56.2%) were females. father of children (77.2%) were above 31 to 45 years of age; (61.6%) were educated between 1 and 10 years of schooling and almost all of them (98.9%) were employed. (52.1%) of the mother of children were above 31 to 45 years of age; (62.1%) were educated between 1 and 10 years of schooli…	The prevalence of vaccine hesitancy for the MR campaign in rural Puducherry was found to be 14.1%. Out of which, only (1.3%) parents refused to give vaccination during the campaign	mothers more than 30 years of age were 2.65 times more prevalent to have vaccine hesitancy when compared to younger mothers less than 30 years of age, and it was found to be statistically significant (P < 0.001). In addition, employed mothers were more prevalent (OR – 2.34, P < 0.001) to have vaccine hesitancy when compared to unemployed mothers. Educational qualification of both mothers and fath…	serious side-effects			rumors that schools asked for written willigness to give the children vaccines because school authority is not responsible for any side-effects (made people hesitant)		generally low awareness, due to lack of time in preparation for a campaign		vaccination will protect my child from serious diseases, trust the advise given by my doctor, neighbors gave their children vaccines so we also did
Kalra et al. (2022)	Hesitancy for Adult Vaccines Among Healthcare Providers and their Family members in Delhi, India: A cross-sectional study	quantitative, descriptive cross-sectional study (survey)	medical college and tertiary care hospital in Delhi, India	adult vaccines (Zoster, Pneumococcal, HPV, Influenza, Varicella, Tetanus)	461 medical students, doctors and affiliated families (20 years and older), 55.3% males, 44.7 % females (22-52 median age)	65.7 % received vaccination in adulthood (>20 years), while 73.5 % were willing to receive newer vaccines, 158 never received vaccination in adulthood, hesitancy highest for zoster vaccine (97.80%), lowest for tetanus toxoid (57.62%) fear of injections (14.75%),		fear of side-effects (51.41%), distrust in pharmaceutical companies (23.43%), fear of injections (14.75%), unpleasant past experience with vaccines (11.06%)		high cost (17.57%), time/effort/distance make it difficult (10.63%)	not recommended by healthcare workers (7.81%)	lack of availability of official national guidelines (32.97%), cultural and religious belief (13.45%),	lack of awareness (49.46%)	fear of injections (14.75%), unpleasant past experience with vaccines (11.06%)	self protection (79.18%)
Degarege et al. (2018)	HPV vaccine acceptability among parents of adolescent girls in a rural area in Mysore, India	quantitative, cross-sectional questionnaire	rural area in Mysore district, Karnataka, India	HPV	831 parents of school going adolescent girls (11-15 years) The mean age of the parents was 37.1± 6.67 years. Almost all study participants were Hindu by religion (99.0%) and married (91.5%). Most respondents were mothers (76.8%), working part-time (43.0%) and lacked formal education (63.4%).	79.9% of parents willing to vaccinate child	the proportion of parents who were Hindus, married, and were willing to vaccinate their daughter with HPV vaccine were similar between fathers (99.5%, 94.3% and 77.7%, respectively) and mothers (98.9%, 90.6% and 80.6%, respectively). Parents with 1 to 10 years of education were more willing to vaccinate their daughter as compared to parents who lacked any education. Parental willingness to vaccin…	concerns about safety (67.1%), vaccine may not be effective (67.1%), injection may cause pain (65.9%)	daughter is at low risk of getting HPV (65.9%)					injection may cause pain (65.9%)	reccommendation from doctor or nurse (96.2%), belief that HPV vaccine will prevent cervical cancer (92.8%), belief that vaccine is safe (92%), supported by other family members to vaccinate daughter (89.5%), learning more about the relationship of HPV to cervical cancer (89.2%)
Khan et al. (2015)	Influenza vaccine acceptance among pregnant women in urban slum areas, Karachi, Pakistan	quantitative cross sectional observational study using a survey	3 health centres in Korangi Industrial Area of Karachi, Pakistan.	Influenza vaccine	274 pregnant women between 18-49 years old attending a participating health clinic and in any trimester of pregnancy, he median age of this group was 25 years (range: 18–43 years). A majority of participants had less than secondary level education (84%), and 52% were unable to read or write. More than half of the participants were housewives (87%) and 47% did not own their house. Except for one p…	239 intended to accept influenza vaccine (87%), whereas, only 35 (13%) intended to reject influenza vaccine, if offered to them.	Bengalis were significantly less likely to accept influenza vaccine compared with our reference group of Urdu-speaking ethnicity. par- ticipants in their third trimester of pregnancy were less likely to accept influenza vaccine compared with women in their first or second trimester. No significant differences were seen for any other demographic or clinical characteristics in terms of intention to…	vaccine causes harm (17%), fearing harm to their unborn child (15%), may weaken immune system (11%), vaccine is not effective (4%)				no granted permission by household member or husband (30%)			doctor recommended it (55%), friend/relative recommendet it (15%), if another pregnant women recommended it (8%), if there is an influenza case in the city/province (3%), if there is a case in the country (2%)
Siddiqui et al. (2017)	Intention to accept pertussis vaccine among pregnant women in Karachi, Pakistan	quanitative, facility based cross-sectional observational survey	three primary healthcare centers managed by the Department of Pediatrics and Child Health of Aga Khan University. The primary healthcare centers (Bilal Colony, Ibrahim Haideri, and Ali Akbar Shah) serve low-income urban settlements of Korangi Industrial Area in Karachi, Pakistan.	Pertussis vaccine	283 pregnant women (18-43 years old), mean age was 24.96 years, mean parity 2.34 children, Most participants completed below secondary school education (84%), were housewives (86%), and owned their home (54%) (Table 1). All participants were married except for one, who was either divorced or separated at the time of the study. The study sample was ethnically diverse and nationally representative …	214 (83%) intended to accept pertussis vaccination if offered during pregnancy, 23 (9%) intended not to accept and 22 (8%) were unsure if they would accept the vaccination. A total of 124 (48%) participants reported being immunized with the DPT vaccine in their childhood	Participants with any child who had died of illness were significantly more likely to accept antenatal pertussis vaccine compared to pregnant women who did not have any child die of illness (OR = 4.30; 95% CI: 1.47–12.57). No significant demographic differ- ences were identified among pregnant women who intend to accept antenatal pertussis vaccination compared to those who did not intend to accep…	vaccine may cuase harm (19%), could be dangerous for baby (15%), could weaken immune system, if it was not effective, or if it was not dangerous for baby (8%)				no authorization from husband or family member (32%)			vaccine is safe (73%), if recommended by healthcare provider (70%), if recommended by fiends/relatives (25%), recommended by another pregnant women (5%), case of whopping cough in neighboorhood (10%) country/city/province (8%)
Khaliq et al. (2017)	Missed Immunization opportunites among children under 5 years of age dwelling in Karachi City	quantitative cross-sectional study (structured questionnaire)	outpatient setting of 3 healthcare centres in Karachi, Pakistan	childhood vaccines (Polio, BCG, Pentavelent, Measles, MMR, Pneumococcal)	384 parents with children under 5 years old, mothers: 77.86%, fathers: 22.14%. Majority of the respondents (32.03%, n=123) were Urdu speaking, Sindhi speaking (20.83%), Pashtoon (17.96%), and rest of them were Punjabi, Baloch & others (29.18%) education level of 40.88% parents were graduate followed by Matric & Intermediate (33.84%), rest of the 25% parents who were either illiterate or have no a…	complete immuniz.: 68.22%, missed one/or more doses: 31.78%, Around 34.42% children missed more than one vaccine. There were 38.52% parents don’t know the name of vaccine which has been missed, but they know that their children didnt receive the vaccine. The different vaccines doses which were missed by children were of Measles 8.19% (n=10), Pneumococcal 7.37% (n=9), MMR 6.55% (n=8), and other li…		concern about side effects (21.31%), lack of trust in government (10.65%)		financial reasons (2.45%), child	doctor advises against the vaccine (4.91%),	non-availability of vaccines in centres (4.09%), lack of trust in government (10.65%), migration (4.91%)	The knowledge of parents regarding the vaccines for Hepatitis-A, Chicken pox, MMR and Diarrhoea vaccine (Rotarix) was comparatively low, i.e., 8.07%, 10.93%, 12.7% and 8.85% respectively. Lack of Knowledge regarding immunization schedule: 26.68%, don't know of vaccine centre (3.27%)	child was very sick (17.21%)
Ramprasad et al. (2016)	Parental attitudes towards influenza vaccination for children in south India	quantitative study (questionnaire)	Well Baby Clinic of Christian Medical College Hospital, Vellore, south India	Influenza vaccine	456 participants were the children's (6months-15 years) caregivers including mothers, fathers, and grandparents who brought their children to the Well Baby Clinic of the Christian Medical College Hospital. Both fluent and literate in English or Tamil, Most children in this study were the first-born children of the family. There were more college-educated parents and professionals with higher inco…	88.34% of participants were non-acceptors, 11.62% were acceptors.	no significant differences found between non-acceptors and acceptors in the parent's level of education, occupation, nor for sex or birth order of the child. The only significant differences between the groups were income of parents and age of child. Acceptors had a higher proportion of high income families than non-acceptors as well as a higher proportion of younger children than non- acceptors.…	concerns about side effects & makes my child sick (9.92%), not convinced that the vaccine works (1.74%)	not necessary- it is a mild illness/doesnt require vaccination (5.71%), not convinced that the vaccine works (1.74%)	there are already so many other vaccines- is too expensive and inconvient (8.93%)	no one else is getting vaccinated for influenza (5.71%), doctor didn't reccomend it (53.6%)			I dont know or other (6.45%)	reccomended by doctor/manadatory (36.62%), because of recent media alerts (16.98%), good for the health of my community (16.98%)
Goruntla et al. (2023)	Prevalence and predictors of vaccine hesitancy among mothers of under five children: A hospital-based cross-sectional study	qualitative, hospital-based, cross-sectional, analytical study	NGO hospital with 330 beds, located in Bathalapalli, Andhra Pradesh, India	childhood vaccines	574 Mothers of of under-5 children who attended outpatient departments of pediatrics, obstetrics & gynecology, In the current study, the majority of the respondents were aged 21–30 years, the first order of birth more than equal to 12 months for the younger child, male child, nuclear family, high school education, rural residence, lower middle class, Hindus, and staying distance for less than 10 …	fully vaccinated: 80% of children vaccine-hesitant: 161 mothers(refusal=7, delay=154), 28.05%, delay was observed in all recommended vaccines, but the refusal or reluctance was seen in only four vaccines (hepatitis B birth dose = 1; IPV 1 and 2 = 2; Measles 1 and 2 = 3; and Rota 1, 2, and 3 = 1).	joint family and higher socioeconomic status (class I, II, and III) were significantly associated with non‐hesitancy toward vaccination among children. At the same time, the lower educational status of parents and less than four antenatal visits were significantly associated with vaccine hesitancy.	safety of the vaccines (5.75%), health issues to baby (11.67%), vaccine is not effective (0.52%),		not possible to leave work (2.09%), distance problem (0.52%)		HW not available (1.21%), mother went to parents' home (2.79%)	didn't know where to get vaccinated (.017%)	others (3.31%)
Cherian et al. (2021)	Prevalence and predictors of vaccine hesitancy in an urbanized agglomeration of New Delhi, India	qualitative, cross-sectional descriptive study (semi-structured interview)	New Delhi, India	childhood vaccines	350 caregivers having at least one child (13-24 months old). The age of the caregivers ranged from 18 to 65 years with the mean (SD) age being 27.2 (3.9) years.	vaccine hesitancy: 28.9%	mothers who were gainfully employed were more likely to be vaccine hesitant than their domestic counterparts. Unable to find a significant association between vaccine hesitancy and occupational status of mothers. This study found a significant association between type of family structure and vaccine hesitancy. A caregiver belonging to a nuclear family was found to be 2.3 times more vaccine hesita…	bad experience with vaccinator (4.9%)		place of vaccination too far (9.9%),	negative information regarding vaccines (6.9%), family members advocate against vaccine (11.9%)	long waitig time at the health facility (16.8%)		fear of needles (44.6%), vaccination painful for baby (40.6%), bad experience with previous vaccinations (25.7%),
Khattak et al. (2021)	Prevalence of Parental refusal rate and ist associated factors in routine immunization by using WHO vaccine hesitancy tool: a cross sectional study at district Bannu, KP, Pakistan	cross-sectional study (survey), quantitative	Bannu District, Khyber Pakhtunkhwa Province, Pakistan	childhood vaccines	610 parents with children (0-59 months) male (53%). The mean standard deviation ages of mothers and fathers were 30.5, and 34.4 and the mean age of children was 11.5. 486 (79.3%) mothers could not read or write and had no education, 597 (97.5%) were unemployed (housewives), and 492 (80.7%) did not own a mobile phone. In comparison, 402 (65.9%) fathers were able to read or write, and 391 (64.1%) f…	27.9% of parents refused vaccination of children.	vaccination refusal. This was found to be significantly (p 0.05) associated with parental (both mother and father) education, employment status and household income. Parental vaccination refusal was also significantly (p < 0.005) associated with food insecurity. No association was found between parental vaccination refusal and child’s gender, age, possession of certain amenities and depression. T…	concerns about serious adverse effects (19.4%)	doesnt protect my child from serious disease (50.6%), my child doesn't need vaccination for uncommon disease (SA: 9.4%, Agree: 48.2%)	distance from clinic, timing, cost (59.4%)			new vaccines are risiker than older vaccines (63.5% Agree, 6,5% SA)
Jalloh et al. (2018)	Rapid behavioral assessment of barriers and opportunites to improve vaccination coverage among displaced Rohingyas in Bangladesh	qualitative (FGD, key informant interviews)	3 camps in Ukhia sub-district, Bangladesh: Balukhali, Hakim- para, and Kutupalong	childhood vaccines	105 Rohingyas between 18-70 years, (55%) mothers and fathers with under 5 year old children, community volunteers, majhis (camp leaders), islamic religius leaders, traditional and spiritual healthers, teachers	January 11, 2018, over 4,000 suspected cases of diphtheria and 30 deaths in camps established for displaced Rohingyas in Cox's Bazar district		vaccinators not being kind or gentle with the children, safety concerns, side effects may result in death			fear of becoming a Christian because of vaccination (because a mark may be left at injection that looks like a tattoo which is not allowed in islamic culture, so you dont go to heaven), fear of being converted to Christianity by "white christian vaccinators" along with that vaccines may contain mysterious substances that intend to convert people, few participants further expressed that multiple i…	adolescent girls are not allowed to go to public vaccination sites due to the Islamic principle of purdah stipulating that once girls reach puberty they should fully cover their bodies and avoid being seen by men outside of their family (vaccinators are mostly male)	no need to receive multiple vaccines on the same day	Mothers particularly complained that children were often discouraged while they waited in line because of crying and pain they saw being expressed by other children during vaccination.
Murakami et al. (2014)	Refusal of oral polio vaccine in northwestern Pakistan: A qualitative and quantitative study	mixed-methods (FGD, semi-structured KII, questionnaire survey)	Swat Valley, which is in the central north- ern half of KPP and which consists of three districts, Swat, Buner and Shangla,	OPV	12 FGD, 200 LHW, 630 mothers, lady healthcare workers (LHW), mothers with children < 1 year old, local health managers, officials	Among the 200 LHWs surveyed, 33 (33%) in Swat, 9 (18%) in Buner and 0 (0%) in Shangla, thus altogether 42 encountered OPV refusal	Among the 210 mothers with children <1 year old surveyed (209 in Buner due to one case with non-response), 3.3% in Swat, 0.5% in Buner and 5.7% in Shangla, respectively, expressed unwillingness. to vaccinate their children with OPV (Table 2). Also, 7% of mothers in Swat, 18% in Buner and 8% in Shangla were unsure/indecisive of the necessity of the OPV. Like the results of the LHWs survey, both th…				linkage of OPV to birth control (30/42), linkage of OPV to foreign NGOs (7/42) There was scepticism among local residents that the international NGOs that mostly worked to provide relief after the major earthquake in 2005 might also be a part of a conspiracy to make their children infertile., OPV contaminated by pork (11/42), opposition by religious leaders (20/42),		OPV contaminated by pork (11/42)
Nair et al. (2021)	Social media, vaccine hesitancy and trust deficit in immunization programs: a qualitative enquiry in Malappuram District of Kerala, India	qualitative (in-depth interview, FGD)	Malappuram District og Kerala, India	childhood vaccines	252 participants, IDIs conducted among doctors of various disciplines (modern medicine, homeopathy and naturopa- thy), schoolteachers, religious leaders (Muslim, Hindu and Christian) and communication campaign experts. Separate FGDs conducted with caregivers (mother, father, grandfather or grandmother) of vaccinated chil- dren and with partially vaccinated/unvaccinated children, modern medicine d…	partially vaccinated: missed one/ or more vaccine, unvaccinated: missed all vaccinations for age, vaccinated: received all as per NIP		negative experiences with past vaccines (“My child was very active before vaccination. After that particular vaccination, he couldn’t move his leg"), lack of trust in allopathic system of medicine, concerned that vaccines arent kept in ice			male heads of many of these families work in Middle East countries where they seem to be have been negatively influenced by anti-vaccine social media messages, access to internet and social media confuses them what decision to make, anti-vaccine groups propagate negative messages focused on “horrifying side effects" of vaccination, depopulation, international lobbying and the presence of harmful …	certain communites or sects within the Muslim or christian religion don't believe in taking medicationts/ being vaccinated ("Allah is the one who gives diseases to the child and if the child dies, it’s Allah’s destiny. They ask why they should try to change that destiny by using vaccines.”), Patricarchy - fathers make the decision	doubts regarding the need for vaccination for a healthy child, lack of knowledge among health workes, lack of targeted information, education & communication materials
Paul et al. (2022)	The last stretch: Barriers to and facilitators of full immunization among children in Nepal’s Makwanpur District, results from a qualitative study	qualitative grounded theory design (in-depth interviews, KII, FGD)	three Palikas (Thaha, Kailash, and Bakaiya) in the Makwanpur District, Nepal	childhood vaccines	76 participants (above 18 years), either perma- nent residents of the health facility’s catchment area or worked for, oversaw, or volunteered at the health facility, 10 in-depth interviews were conducted with five fathers and five grand- mothers of children under the age of 2. 12 key informant interviews were conducted with four female community health volunteers; four health workers, the majorit…			lack of mutual trust, clients perceive microaggressions, power imbalance, poor quality of care			lingering misconceptions, influence by older generations (mother-in-law)	uncomfortable health facility environment, lack of Palika support			generational shift in attitudes, knowledge & awareness, social norms, policy & national priority for full immunization, satisfaction & pride, instinctive compliance with HW
Erschick et al. (2021)	Understanding determinants of vaccine hesitancy and acceptance in India: A qualitative study of government officials and civil society stakeholders	qualitative study, grounded theory (in-depth phone interviews)	Uttar Pradesh, Kerala, and Gujara	childhood vaccines, emphasis on MR, Tetanus, Polio	21 government officials and civil society stakeholders from international and national non-governmental organizations, professional associations, and universities. five (24%) women and 16 men (76%) with six national-level stakeholders in New Delhi, six state-level stakeholders in Uttar Pradesh, six in Kerala, and three in Gujarat..		new trend: high social, educated & economic stable are against vaccines now, in rural areas more hesitany due to religious groups	concerns of adverse effects, healthcare provided by government is low quality compared to private healthcare, no trust in government: they may have an underlying agenda for putting so much effort into vaccination while neglecting other issues	if you follow naturopathy you dont need vaccination, no need for vaccination as preventitive strategy	mother experiences domestic violence from husband if child cries after vaccination, delivery issues of vaccines to people in rural areas, indirect costs (UIP covers direct costs)	hesitancy arises in the whole neighboorhood if one child experiences side-effects, vaccine (MR) makes religion weak and harm their devotees, sterile, tetanus toxoid can cause abortions, government wants to sterilize community, particular foreign agent/ molecule that harms our immune system, MR and newer vaccines are pushed for corporate profit, social media encourages hesitancy by spreading misin…	no consent from husband, overburdened health workers, migrant population is hard to reach, coastal belt is resistant to vaccination (like fisherman)	knowledge gap, vaccinators don't provide sufficient information on how to deal with side-effecs, too many shots in one day is not good, if you follow naturopathy you dont need vaccination, HW have lack of training and cant answers parents questions
Sharma et al. (2020)	Understanding the three As (Awareness, Acess, Acceptability) dimensions of vaccine hesitancy in Odisha, India	quantitative questionnaire,community based cross-sectional study	rural areas of Balangir and Nuapada districts in Odisha, India	childhood vaccines (BCG, Polio, Pentavalent, Measles)	260 households with children under 5 years old, A total of 180 (69.2%) households from Balangir and 80 (30.8%) households from Nuapada were taken in the survey, Nearly 95% of the children were delivered in the hospital. Median (IQR) age of the chil- dren whose parents were surveyed was 17 (23) months. Out of the total children, 45% were boys and 55% girls. Nearly, three-fourth of the families bel…	Hesitancy: BCG (16.7%), Polio (13.8%), Pentavalent (41.7%), Measles (27.8%), Refusal: BCG (15%), Polio (15%), Pentavalent (39.4%), Measles (36.3%)		lack of trust in efficacy, child may develop fever (1.1%, 1.25%)		long distance (11%, 9%),	heard negative information about vaccines (child may die, child may develop complications like fever, dont know what is given to this child) (28%, 9%), no support from religious leaders (22.2%, 16.3%),	religious belief, no support from political leaders (22.2%, 16.3%), long waiting times	not aware of vaccine (2%), lack of information about the place and time (5%, 2.5%), no need if child is healthy (3.3%, 0), dont know what is given to this child (2.2%, 0)	fear of needles
Steel Fisher et al. (2017)	Understanding threats to polio commitment among caregivers in high-priority areas of Afghanistan: a polling study	mixed-method (questionnaire, face-to-face interviews)	low-performing districts in Afghanistan	OPV	2025 interviews with caregivers of children younger than 5 years old, 57% female, 43% male, 66% could not read at all, whereas 34% could read at least parts of simple sentences. 97% had more than two children. The child referenced in the interview was 2 years old or younger for 68% of caregivers and was 3 or 4 years old for 32%.	79% wanted to accept vaccine, 21% hesitated		lack of trust in vaccinator (54%), vaccinator did not seem to care about child (46%), vaccinators were disrespectful (30%), lack of trust in institutions organising OPV (33%)			OPV gives children Polio (53%), OPV is not halal (50%), OPV can give a child HIV/AIDS (31%), religious leaders dont think it's a good idea (25%), community leaders dont think ist a good idea (24%), neighbours dont think its a good idea (24%)
Thapar et al. (2021)	Vaccine hesitancy among mothers of under-five children in Coastal South India: a facility based cross-sectional study	facility based cross-sectional, questionnaire	Coastal south India, Mangalore, Karnataka	childhood vaccines	172 mothers of under-five- year old children visting hospitals affiliated to Kasturba Medical College, mean age of the participants was 29.4 (_x0001_5.2) years, with majority (n=112, 65.1%) in the age group between 26-35 years. A higher proportion (n=61, 35.5%) of the participants had completed high school and were from middle socio-economic status. (n=30, 30%) Government health facilities were t…	not at all hesitant/ not too hesitant: 89.0%, not sure: 5.2%, somewhat hesitant/ very hesitant: 5.8%, refusal: 7.6%	mong the participants who were found to have no VH, a higher proportion were under the age of 30 years, urban residents, belonged to Hindu religion and utilized government facility for immunization. Among the vaccine hesitant mothers, majority of them had studied up to high school (83.3%) and were unemployed (66.7%). No statistical significance association was observed between VH and mothers educ…	serious side-effects (80.8%), vaccine is not safe (6/13), concerns that shot might not prevent disease (4.7%)		distance to clinic (4/13), long waiting period at clinic (3/13), time needed to get to the clinic (2/13), timings of the clinic (1/13)	someone else told me that the vaccine is not safe (4/13), heard or read negative media (3/13), someone told me their child had a bad reaction (3/13)	long waiting period at clinic (3/13), timings of the clinic (1/13)	did not know where to get reliable information (4/13), didnt know where to get vaccinated (2/13), children get more shots than are good for them (14%), better for children to develpp immunity by getting sick than to get a shot (12.8%), better for children to get fewer vaccines at the same time (18%)	fear of needles (2/13), bad experience with previous vaccination (1/13),	vaccines can protect children from serious diseases (98.3%), most parents get their children vaccinated (97.1%)
Abbasi et al. (2022)	Vaccine Hesitancy and Perceptions of the Community about Polio in High risk areas of karachi, Sindh, Pakistan	qualitative, quantitative, cross-sectional survey	34 high risk Ucs of Karachi, Pakistan	OPV	325 parents of persistently missed children (PMC), The number of reported children in each household ranged from 1 to 10, also including children from Pashto-speaking joint/multi-family households. One hundred eighty-four (56.6%) male children were persistently recorded missed during the last 12 SIAs. Two hundred six (33%) respiratory tract infections were found to be the most common cause of chi…	Among participants, 161 (49.6%) reported that their children completed the routine immunization course, and 105 (32.3%) also had EPI vaccination cards		no trust in vaccine quality (37.3%), afraid of side-effects (14%), no trust in polio-teams (6.7%), lack of trust in government-provided health facilites	OPV doses are not necessary		negative social media videos as main factor (13%), sterilizes male babies	elders did not allow polio vaccination (14%)
Dasgupta et al. (2018)	Vaccine Hesitancy for Childhood Vaccinations in Slum Areas of Siliguri, India	qualitative, community based cross-sectional study	slums of Siliguri city, India	childhood vaccines (OPV, BCG, Hep B, Pentavalent, DPT, Measles, JE)	194 mothers/caregivers of children aged 0-59 months, The mean age of the children was 27.8 ± 15.9 months. Majority of the study subjects were females (58.8%), first birth order (59.3%), belonging to nuclear families (51.0%), and lower socioeconomic status (60.3%). About 73.7% of the mothers had ≥5 years of schooling	VH: 83% of families, Although all the children had institutional deliveries, major delay was seen for BCG and OPV‐0 and reluctance for Hepatitis‐B‐birth dose. Delay was more common for the primary doses than for the booster doses and measles. However, refusal/reluctance was seen for nearly half of the JE doses	Nuclear families (AOR; 95% confidence interval [CI]: 1 [referent] vs. 0.414; 0.178, 0.962) and <5 years schooling of mother (AOR; 95% CI: 1 [referent] vs. 0.301; 0.095, 0.957) had significantly higher odds of vaccine hesitancy. The odds of vaccine hesitancy were higher among SES Class I, II and male child and child of second or higher birth order. The logistic regression model was statistically s…	lack of trust, fear of vaccination (6.2%), reluctant (26.1%)	felt unnecessary (6.2&)	forgets date (7.5%), lack of caregiver/mother pregnant/sick (10.6%), being away from home (8.7%), household problem/other children (6.8%), discouragement by family (6.2%)			unaware, not explained, no reliable information (20.5%)	reluctant (26.1%), others (14.3%), sickness of child/irritable child (18%)
Giduthuri et al. (2021)	Antenatal influenza vaccination in urban Pune, India: clinican and community stakeholder awareness, priorities, and practices	qualitative & quantitative (interviews)	three middle-class and three slum communities (recognized by Pune Municipal Corporation (PMC)) from Aundh, Ghole Road, Kothrud, and Karve Nagar areas in urban Pune, Maharashtra, India	Antenatal Influenza	60 women aged 20-35 years old, Equal numbers (20 each) of previously but not currently pregnant women, currently pregnant women, and women who had never been pregnant were selected. Among the 60 women, 51 (85%) were aged 20–29 years. Nearly 90% (53 of 60) reported ≥10 years of education, but about two-thirds of the women (39 of 60, 65%) were unemployed. Among the 30 male spouses, all but one repo…	(59, 66%), Bacillus Calmette–Guérin (BCG) (30, 32%), measles (21, 23%), diphtheria, pertussis, and tetanus (DPT) (16, 18%) and influenza (13, 14%). Other vaccines mentioned less frequently included hepatitis A, hepatitis B, and tetanus toxoid (TT). Of 28 previously pregnant women, 20 (71%) said that they recalled receiving a TT vaccine. None of these 28 women, however, recalled getting an influe…	Clinicians in slum areas (4 of 11) were less likely to be aware of AIV recommendations than the clin- icians in middle-class areas	possible concerns about effect without further elaboration (14%)	“I haven’t observed influenza infection among people who were not vaccinated against influenza H1N1.”		perception on what they heard: doctors don't recommend the vaccine to pregnant women routinely	“In Government hospital, they don’t tell anything. In a private hos- pital, it is like we give money; therefore, they tell us.”, 56%) clinicians reported that they were unaware of any existing policy to vaccinate pregnant women routinely against influenza, perception on what they heard: doctors don't recommend the vaccine to pregnant women routinely	lack of awareness of the vaccine for FLI during pregnancy, information not properly conveyed to them at public hospitals in comparison to private clinics, 56%) clinicians reported that they were unaware of any existing policy to vaccinate pregnant women routinely against influenza		Most respondents (76 of 90, 84%) said that vaccines for pregnant women were useful and beneficial, with a higher proportion for men (28 of 30, 93%) than for women (49 of 60, 82%). Analysis of narratives showed that most of them (70 of 90, 78%) considered antenatal vaccination protective for both the mother and her newborn. To avoid the occurence of swine flu and all, “Vaccination is better for pr…
Shreshta et al. (2022)	Hepatitis B vaccination status and knowledge, attidude, and practice regarding Hepatitis B among preclinical medical students of a medical college in Nepal	descriptive cross-sectional study, self-administred questionnaire, quantitative	medical college, Nepal	Hepatitis B	198 (first year-100, second year-98) preclinical year (1st and 2nd year) students of the Nepalese Army Institute of Health Sciences (NAIHS), Nepal. 181 (91.4% response rate) students participated in the study, 85 (47%) from the first year, and 96 (53%) from the second year. The mean age of the study participants was 19.93 (±1.436) years, ranging from 17–28 years. The majority of the respondents w…	Hepatitis B vaccination status, 71 (39.2%) study participants weren’t vaccinated while 110 (60.8%) students were vaccinated. Among the 110 vaccinated students, 67 (60.9%) received at least 3 doses of Hepatitis B while 43 (39.1%) received less than 3 doses.		strongly disagree that hepatitis B vaccine is safe and effective (2.8%), disagree: (1.1%), efficacy doubted	strongly agree: I don't need Hep B V. because I am not at risk (0.6%), agree: (3.3%), low risk of Hep B	high vaccination fees		no vaccination program offered	not sure about vaccination status, lack of knowledge
Azhar et al. (2024)	Impact of war on terror on conspiracy theory beliefs: implications for polio vaccination in Pakistan	Quantitative survey	polio high-risk Pashto-speaking provinces of KPK and Baluchistan	Polio	400 participants were included in the study. The majority of the respondents were male (n = 320), and the mean age of respondents was 32 years. More than half (n = 240; 60%) were from KPK province, and 160 (40%) were from Baluchistan			A strong and positive correlation was found between the dependent (religious conspiracies (PR), perception of vaccination as a tool for spying (PS), and misconceptions about side effects of vaccines (MS))and independent variables (R = 0.736). The coefficient of determination (R2) showed that nearly 54% of the total variation in the negative attitude towards vaccination programs is explained by th…						none of the control variables significantly impacts the dependent variable. Age (β = 0.001, p = 0.768), gender (β = −0.023, p = 0.754), income (β = 0.019, p = 0.618), education (β = 0.000, p = 0.990), marital status (β = 0.064, p = 0.548), and presence of children (β = 0.156, p = 0.101) all have a statistically nonsignificant association with the dependent variable.
Adhikari et al (2024)	Acceptance of New Respiratory Syncytial Virus Vaccine among Pregnant Women in Nepal for Future Routine Immunization: A Descriptive Crosssectional Study	preformed Performa was used for face-to-face interview was conducted among 340 pregnant women who visited the Antenatal clinic from 15-Oct-2023 to 30-Nov-2023 in their second and third trimester.	Antenatal Clinic of Paropakar Maternity Hospital, (PMH), Kathmandu, which is the largest tertiary care center and a government maternity hospital in Nepal.	RSV	340 participants, 231 (67.94%) of the study participants were aged between 25 to 30 years with the mean age being 28.4 years. Out of 231 patients, 214 (62.94%) had already have one pregnancy before.	Most participants 339 (99.41%) were willing to accept an additional three or more vaccines during pregnancy, while 123 (36.18%) of them were willing to accept 5 or more additional vaccines during pregnancy.	231 (67.94%) of the study participants were aged between 25 to 30 years with the mean age being 28.4 years. Out of 231 patients, 214 (62.94%) had already have one pregnancy before.	94.71% did not have confidence in nasal vaccines	61.2% belived bronchiolitis to be non-sever in children				98.24% had no knowledge of RSV vaccine, 83.24% had hear of bronchilitis but did not know enough about it
Batool et al. (2023)	Parental acceptance of typhoid conjugate vaccine for children aged 6 months to 15 years in an outbreak setting of Lyari Town Karachi, Pakistan	A cross-sectional survey using the WHO recommended rapid vaccine coverage assessment technique was conducted.	Out of 11, four union councils (UCs) in Lyari Town, karachi, Pakistan were randomly selected.	Typhoid conjugate vaccine	The target population included parents or caregivers with at least one child aged 6 months to 15 years of age (eligible to receive a dose of TCV during the campaign) who resided in Lyari Town. The WHO recommended rapid vaccine coverage assessment technique (30 clusters & 7 households per cluster) was used. Using this strategy, they included 210 households from each UC with a total number of 840 h…	A total of 2325 children aged 6 months to 15 years were analyzed for vaccination status. Out of these 1857 (79.9 %) of children had received the TCV vaccine in the campaign, 1163 (50.1 %) were male and the mean age of the children was 7.6 years (Standard Deviation (SD) ± 3.8). Only 978 (52.7 %) of the parents of the vaccinated children provided vaccination cards.	of the children 50.1% were male and 40.9% female. 25.2% were under 5. 41.2% between 5 and 9 and 33.% over 15.	Nearly two-thirds (61.1 %) of the parents mentioned that children are getting more vaccines than the number of vaccines actually good for them while 313 (13.4 %) of the parents believed healthy children do not need vaccination. Furthermore, 829 (35.7 %) of the parents surveyed strongly agreed or agreed that it is better for their child to develop immunity by getting sick than through vaccination.…			Parental knowledge regarding the timings of the vaccination services being offered at vaccination centers was significantly associated with higher odds (aOR: 1.92; 95 % CI: 1.45, 2.54) of their child being vaccinated.		Children whose parents were aware of the ongoing vaccination campaign in their area had a higher odds of being vaccinated (adjusted Odds Ratio (aOR): 4.57; 95 % Confidence Interval (CI): 2.93, 7.12) as compared to the children whose parents were unaware of the vaccination campaign in their area.		The odds of being vaccinated were higher (aOR: 1.21; 95 % CI: 0.97, 1.52) among children whose parents had personally seen someone with typhoid fever as compared to those who had not observed someone suffering from typhoid fever.
Soofi et al. (2023)	Factors Associated with Vaccine Refusal (Polio and Routine Immunization) in High-Risk Areas of Pakistan: A Matched Case-Control Study	matched case-control study was conducted from April to July 2017 in eight super high-risk Union Councils of five towns in Karachi, Pakistan.	eight super high-risk Union Councils of five towns in Karachi, Pakistan.	Polio and routine vaccines	The study included 750 cases (250 in each group) and 1500 controls (500 in each group), with a 100% response rate.		The number of 0–59 months children per household ranged from 1.9 to 2.4, with a M:F sex ratio of 0.9 to 1.2 across the three groups. The most frequently spoken language was Pashto. One-fourth of the households shared a single room for sleeping, and a low proportion used one or more methods to make drinking water safer. On the other hand, a more significant proportion had improved water and toilet…	The common negative perceptions held against the OPV included the vaccine’s capacity to cause infertility (Group B: 56% vs. 54.9%; Group C: 59.5% vs. 54.7%) and its unsafe nature (Group B: 26.9% vs. 25.2%; Group C: 27.8% vs. 26.0%).		The most common reasons for IPV refusals included the child receiving multiple OPV doses (Group A: 16.7% vs. 7%)		In addition, a mother needing permission to vaccinate their child was the common barrier reported across all three groups (Group A: 78.4% vs. 60.8%, Group B 74%% vs. 65%%; Group C 74% vs. 64%), with a majority of the mothers needing permission from the husband to vaccinate.	), vaccine not halal (Group A 11.1% vs. 0%), unsafe (Group A 22.2% vs. 0%; Group C 29.4% vs. 0%), and can cause infertility (Group A 11.1% vs. 0%; Group C 17.7% vs. 0%).	Additionally, the most often cited reasons for refusals were concern about the negative impact (Group B: 25.2 vs. 0%; Group C 14.5% vs. 7.4), lack of benefits of the OPV (Group B: 17.5% vs. 0%; Group C: 23.3% vs. 0%), and a dislike of polio workers visiting the household (Group B: 8.1% vs. 5.3%; Group C: 8.8% vs. 0%). On the other hand, the IPV was given to 100% of children in Group B and 21.7% i…
Huda et al. (2024)	Predictors of Uptake of Rotavirus Vaccination Amongst Disadvantaged Communities in Pakistan	Secondary data was analyzed from a cross-sectional household survey in Northern Pakistan of eligible households having under-2-year children.	Secondary data was analyzed from a cross-sectional household survey in Northern Pakistan of eligible households having under-2-year children.2 districts of Gilgit Baltistan region named Ghizer and Astore, and one district Chitral of Khyber-Pakhtunkhwa (KP) province.	rotavirus	A total of 1204 households were interviewed.	56.4% fully immunized	On an average, there were 4.6 males and 4.5 females per household. Regarding mother’s education level, 26% of the mothers had no schooling and almost 11% had a graduate level degree. The major source of household earnings was government jobs for 46.2%, followed by laborers who were 29%						Only 30% of the mothers had knowledge regarding diarrhea prevention by vaccine.	significant associations between 6 major contributing factors to RVA vaccine awareness for prevention of diarrhea, among mothers and caregivers in Pakistan: (1) mother’s education level, (2) distance of households from EPI centers, (3) immunization status of children under 2 years of age (4) counseling regarding cleanliness of drinking water and hygiene, (5) provision of oral rehydration solution…
Amin et al. (2023)	Knowledge and acceptance of malaria vaccine among parents of under-five children of malaria endemic areas in Bangladesh: A cross-sectional study	a cross-sectional study	all five malaria-endemic districts of Bangladesh	Malaria	405 parents of children under the age of 5 who met the inclusion criteria	Overall, 70% of the study participants reported that they would accept malaria vaccination independently.	Majority (54%) of the respondents were mothers. Almost half (49%) of the respondents were aged between 26 and 35 years old and around 90% were from rural areas. A small portion (20%) of the participants were housewives and 46% of them completed primary education	About one-fourth (25%) heard about the malaria vaccine and 48% of them mentioned health professionals as the source of information.				Knowledge of malaria vaccination was found associated with residence, income, and family size.	About one-fourth (25%) heard about the malaria vaccine
